# Supplementary material for: Mixed-Methods Survey of Healthcare Workers’ Experiences of Personal Protective Equipment during the COVID-19 Pandemic in Aotearoa/New Zealand
Source: Int J Environ Res Public Health. 2022 Feb 21;19(4):2474. doi: 10.3390/ijerph19042474 (PMC8874708; doi:10.3390/ijerph19042474)
Supplement: Supplementary file 1 [file ijerph-19-02474-s001.zip]

Archive with 1 entries (1 files):
- ijerph-1573006-supplementary.pdf
